# Supplementary material for: Tyrosine-610 in the Receptor Kinase BAK1 Does Not Play a Major Role in Brassinosteroid Signaling or Innate Immunity
Source: Front Plant Sci. 2017 Aug 2;8:1273. doi: 10.3389/fpls.2017.01273 (PMC5539094; doi:10.3389/fpls.2017.01273)
Supplement: Supplementary file 2 [file Table_2.XLSX]

## Sheet: Sheet1
Supplemental Table 2. List of genes down-regulated in BAK1(Y610F)-Flag relative to BAK1-Flag plants. The FC (BAK1/Y610F) reports the linear fold-change (FC) calculation of control/mutant. The log₂ FC (BAK1/Y610F) is the logged FC value with base 2.
GenBank Accession	Gene Locus ID	Gene Description	RP/Rsum	FC (BAK1/Y610F)	Adjusted p-value (FDR correction)	P-value	log₂ FC (BAK1/Y610F)
NM_106233	AT1G75830	low-molecular-weight cysteine-rich 67 (LCR67)	37.36	2.996	3.037e-05	9.038e-10	1.58304
TC384346	N/A	N/A	119.3	2.085	0.001547	1.381e-07	1.06005
NM_113121	AT3G22231	pathogen and circadian controlled 1 (PCC1)	139.8	2.035	0.002226	2.649e-07	1.02503
R65132	N/A	N/A	268.5	2.006	0.007871	3.513e-06	1.00432
TA30818_3702	N/A	N/A	190.1	1.955	0.004382	9.126e-07	0.967169
NM_101034	AT1G11610	cytochrome P450, family 71, subfamily A, polypeptide 18 (CYP71A18)	168.4	1.885	0.00315	5.624e-07	0.914565
NM_119924	AT4G37610	BTB and TAZ domain protein 5 (BT5)	238.7	1.866	0.007487	2.228e-06	0.899949
NM_113975	AT3G30720	qua-quine starch (QQS)	118.2	1.847	0.00223	1.327e-07	0.885184
NM_123280	AT5G39180	RmlC-like cupins superfamily protein	143.3	1.837	0.001968	2.928e-07	0.877352
NM_119461	AT4G33070	Thiamine pyrophosphate dependent pyruvate decarboxylase family protein	236.2	1.833	0.007991	2.14e-06	0.874207
NM_113912	AT3G29970	B12D protein	296.9	1.809	0.01084	5.16e-06	0.855192
NM_115857	AT3G59940	Galactose oxidase/kelch repeat superfamily protein (ATKFB50, KMD4)	297.8	1.796	0.009758	5.226e-06	0.844787
NM_129976	AT2G44130	Galactose oxidase/kelch repeat superfamily protein (KFB39, KMD3)	263.2	1.731	0.009111	3.253e-06	0.791606
NM_111115	AT3G02480	Late embryogenesis abundant protein (LEA) family protein	232.2	1.726	0.00841	2.002e-06	0.787432
NM_104160	AT1G52820	2-oxoglutarate (2OG) and Fe(II)-dependent oxygenase superfamily protein	248.8	1.71	0.008001	2.619e-06	0.773996
TA42774_3702	N/A	N/A	265.5	1.705	0.008694	3.363e-06	0.769772
NM_128770	AT2G32100	ovate family protein 16 (OFP16)	355.5	1.693	0.01429	1.021e-05	0.759582
NM_102188	AT1G23390	Kelch repeat-containing F-box family protein	304.3	1.683	0.01003	5.668e-06	0.751035
NM_112437	AT3G15670	Late embryogenesis abundant protein (LEA) family protein	349.5	1.668	0.014	9.579e-06	0.738119
NM_120994	AT5G09570	Cox19-like CHCH family protein	268.1	1.64	0.008388	3.494e-06	0.713696
NM_111482	AT3G06070	hypothetical protein	329.1	1.628	0.01283	7.633e-06	0.703101
NM_129558	AT2G40000	ortholog of sugar beet HS1 PRO-1 2 (HSPRO2)	389	1.614	0.01657	1.429e-05	0.690641
NM_121042	AT5G10040	transmembrane protein	575.6	1.608	0.03954	6e-05	0.685267
NM_118734	AT4G26010	Peroxidase superfamily protein	378.6	1.602	0.01608	1.291e-05	0.679874
NM_105616	AT1G69490	Arabidopsis NAC domain containing protein 29, activated by AP3/PI (ANAC029, NAP)	339.6	1.601	0.01312	8.589e-06	0.678973
NM_180279	AT3G18773	RING/U-box superfamily protein	590.5	1.599	0.0425	6.576e-05	0.67717
NM_127631	AT2G20670	sugar phosphate exchanger, putative (DUF506)	338	1.595	0.01351	8.443e-06	0.673556
NM_123616	AT5G42510	Disease resistance-responsive (dirigent-like protein) family protein	394.6	1.576	0.01688	1.507e-05	0.656268
NM_125038	AT5G56550	oxidative stress 3 (OXS3)	661.9	1.572	0.05442	9.878e-05	0.652601
NM_106362	AT1G77120	alcohol dehydrogenase 1 (ADH1)	542.5	1.571	0.03702	4.847e-05	0.651683
NM_179641	AT2G18193	P-loop containing nucleoside triphosphate hydrolases superfamily protein	361.8	1.57	0.01466	1.09e-05	0.650765
NM_180494	AT5G15500	Ankyrin repeat family protein	413.9	1.567	0.01952	1.801e-05	0.648005
NM_105772	AT1G71030	MYB-like 2 (MYBL2)	429.9	1.567	0.02108	2.07e-05	0.648005
TC396686	N/A	N/A	505.2	1.564	0.0331	3.742e-05	0.645241
NM_001084124	AT1G24147	transmembrane protein	497.9	1.563	0.03312	3.548e-05	0.644318
NM_121924	AT5G19190	hypothetical protein	419.4	1.556	0.01985	1.89e-05	0.637842
NM_117095	AT4G10270	Wound-responsive family protein	545.5	1.548	0.0361	4.942e-05	0.630405
NM_128574	AT2G30210	laccase 3 (LAC3)	487.2	1.534	0.03149	3.279e-05	0.617298
NM_129921	AT2G43590	Chitinase family protein	372	1.531	0.01564	1.21e-05	0.614474
NM_100163	AT1G02820	Late embryogenesis abundant 3 (LEA3) family protein (LEA3)	601	1.509	0.04441	7.004e-05	0.593593
NM_121917	AT5G19120	Eukaryotic aspartyl protease family protein	656.2	1.508	0.05456	9.579e-05	0.592636
NM_118036	AT4G19170	nine-cis-epoxycarotenoid dioxygenase 4 (NCED4)	554.5	1.507	0.03671	5.243e-05	0.591679
NM_179969	AT2G38823	hypothetical protein	457	1.503	0.02564	2.594e-05	0.587845
NM_121806	AT5G18010	Small auxin up RNA 19 (SAUR19)	849.1	1.502	0.08538	0.0002363	0.586885
